# Supplementary material for: Genetic Diversity and Population Structure of a Large USDA Sesame Collection
Source: Plants (Basel). 2024 Jun 26;13(13):1765. doi: 10.3390/plants13131765 (PMC11243581; doi:10.3390/plants13131765)
Supplement: Supplementary file 1 [file plants-13-01765-s001.zip]

Archive with 2 entries (2 files):
- Figures 05042024_Supp_1.jpg
- Table S1.xlsx
