# Supplementary material for: Genetic Diversity and Population Structure of a Large USDA Sesame Collection
Source: Plants (Basel). 2024 Jun 26;13(13):1765. doi: 10.3390/plants13131765 (PMC11243581; doi:10.3390/plants13131765)
Supplement: Supplementary file 1 [file plants-13-01765-s001.zip › Table S1.xlsx]

## Sheet: Sheet1
Taxa	Country of Origin	Continent of Origin	Subpopulations
SI0004	Venezuela	Southern America	Pop_2
SI0008	Venezuela	Southern America	Pop_2
SI0012	Mexico	Northern America	Pop_1
SI0015	Mexico	Northern America	Pop_1
SI0017	Mexico	Northern America	Pop_1
SI0019	Mexico	Northern America	Pop_1
SI0022	China	Eastern Asia	Pop_1
SI0025	India	Indian subcontinent	Pop_1
SI0026	India	Indian subcontinent	Pop_1
SI0027	India	Indian subcontinent	Pop_1
SI0029	India	Indian subcontinent	Pop_1
SI0030	India	Indian subcontinent	Pop_1
SI0032	India	Indian subcontinent	Pop_2
SI0033	India	Indian subcontinent	Pop_2
SI0034	India	Indian subcontinent	Pop_2
SI0036	China	Eastern Asia	Pop_1
SI0038	China	Eastern Asia	Pop_1
SI0039	China	Eastern Asia	Pop_1
SI0041	China	Eastern Asia	Pop_1
SI0042	China	Eastern Asia	Pop_1
SI0045	China	Eastern Asia	Pop_1
SI0046	China	Eastern Asia	Pop_1
SI0047	China	Eastern Asia	Pop_2
SI0048	China	Eastern Asia	Pop_1
SI0050	China	Eastern Asia	Pop_1
SI0051	China	Eastern Asia	Pop_1
SI0052	China	Eastern Asia	Pop_1
SI0054	China	Eastern Asia	Pop_1
SI0055	China	Eastern Asia	Pop_1
SI0056	China	Eastern Asia	Pop_1
SI0060	China	Eastern Asia	Pop_1
SI0061	China	Eastern Asia	Pop_1
SI0064	Venezuela	Southern America	Pop_1
SI0067	Venezuela	Southern America	Pop_2
SI0068	Venezuela	Southern America	Pop_1
SI0069	China	Eastern Asia	Pop_2
SI0070	China	Eastern Asia	Pop_1
SI0073	China	Eastern Asia	Pop_1
SI0074	China	Eastern Asia	Pop_1
SI0080	China	Eastern Asia	Pop_1
SI0082	China	Eastern Asia	Pop_1
SI0084	China	Eastern Asia	Pop_1
SI0085	China	Eastern Asia	Pop_2
SI0087	China	Eastern Asia	Pop_1
SI0088	India	Indian subcontinent	Pop_1
SI0089	China	Eastern Asia	Pop_1
SI0092	India	Indian subcontinent	Pop_1
SI0094	India	Indian subcontinent	Pop_2
SI0095	India	Indian subcontinent	Pop_2
SI0096	India	Indian subcontinent	Pop_2
SI0098	India	Indian subcontinent	Pop_2
SI0100	Guatemala	Southern America	Pop_2
SI0101	Turkey	Southern Europe	Pop_1
SI0103	India	Indian subcontinent	Pop_2
SI0104	India	Indian subcontinent	Pop_2
SI0106	Turkey	Southern Europe	Pop_1
SI0107	Turkey	Southern Europe	Pop_1
SI0109	Turkey	Southern Europe	Pop_1
SI0111	Turkey	Southern Europe	Pop_1
SI0115	Turkey	Southern Europe	Pop_2
SI0118	Turkey	Southern Europe	Pop_1
SI0121	Turkey	Southern Europe	Pop_1
SI0124	Turkey	Southern Europe	Pop_1
SI0125	Turkey	Southern Europe	Pop_1
SI0127	Turkey	Southern Europe	Pop_2
SI0134	Turkey	Southern Europe	Pop_1
SI0135	India	Indian subcontinent	Pop_2
SI0136	Turkey	Southern Europe	Pop_1
SI0139	Turkey	Southern Europe	Pop_1
SI0140	Turkey	Southern Europe	Pop_1
SI0143	China	Eastern Asia	Pop_1
SI0153	Turkey	Southern Europe	Pop_1
SI0154	Turkey	Southern Europe	Pop_1
SI0156	India	Indian subcontinent	Pop_2
SI0158	India	Indian subcontinent	Pop_2
SI0159	India	Indian subcontinent	Pop_2
SI0160	India	Indian subcontinent	Pop_2
SI0161	India	Indian subcontinent	Pop_2
SI0162	India	Indian subcontinent	Pop_2
SI0163	India	Indian subcontinent	Pop_2
SI0166	India	Indian subcontinent	Pop_2
SI0167	India	Indian subcontinent	Pop_2
SI0169	India	Indian subcontinent	Pop_2
SI0171	Turkey	Southern Europe	Pop_2
SI0173	India	Indian subcontinent	Pop_2
SI0175	India	Indian subcontinent	Pop_2
SI0178	Nepal	Indian subcontinent	Pop_2
SI0179	India	Indian subcontinent	Pop_2
SI0180	India	Indian subcontinent	Pop_2
SI0181	India	Indian subcontinent	Pop_2
SI0183	Turkey	Southern Europe	Pop_2
SI0185	Turkey	Southern Europe	Pop_1
SI0186	Turkey	Southern Europe	Pop_2
SI0193	Turkey	Southern Europe	Pop_2
SI0195	Turkey	Southern Europe	Pop_2
SI0196	Turkey	Southern Europe	Pop_1
SI0198	Turkey	Southern Europe	Pop_2
SI0199	Turkey	Southern Europe	Pop_1
SI0200	Iraq	Western Asia	Pop_1
SI0205	India	Indian subcontinent	Pop_2
SI0206	India	Indian subcontinent	Pop_2
SI0207	India	Indian subcontinent	Pop_2
SI0208	India	Indian subcontinent	Pop_2
SI0209	India	Indian subcontinent	Pop_2
SI0210	India	Indian subcontinent	Pop_2
SI0216	India	Indian subcontinent	Pop_2
SI0217	India	Indian subcontinent	Pop_2
SI0220	India	Indian subcontinent	Pop_2
SI0221	India	Indian subcontinent	Pop_2
SI0222	India	Indian subcontinent	Pop_2
SI0223	India	Indian subcontinent	Pop_2
SI0228	India	Indian subcontinent	Pop_2
SI0229	India	Indian subcontinent	Pop_2
SI0230	India	Indian subcontinent	Pop_2
SI0231	India	Indian subcontinent	Pop_2
SI0233	India	Indian subcontinent	Pop_2
SI0234	India	Indian subcontinent	Pop_2
SI0236	India	Indian subcontinent	Pop_2
SI0241	India	Indian subcontinent	Pop_2
SI0243	India	Indian subcontinent	Pop_2
SI0245	India	Indian subcontinent	Pop_2
SI0246	India	Indian subcontinent	Pop_2
SI0249	India	Indian subcontinent	Pop_2
SI0250	India	Indian subcontinent	Pop_2
SI0253	India	Indian subcontinent	Pop_2
SI0259	India	Indian subcontinent	Pop_2
SI0262	India	Indian subcontinent	Pop_2
SI0263	India	Indian subcontinent	Pop_1
SI0264	Liberia	Western Africa	Pop_2
SI0266	Venezuela	Southern America	Pop_2
SI0268	Nigeria	Western Africa	Pop_2
SI0270	Nigeria	Western Africa	Pop_2
SI0271	Philippines	Eastern Asia	Pop_2
SI0272	Cameroon	Western Africa	Pop_2
SI0273	Cameroon	Western Africa	Pop_2
SI0274	Congo	Western Africa	Pop_2
SI0277	China	Eastern Asia	Pop_1
SI0279	Egypt	Northern Africa	Pop_1
SI0281	Iraq	Western Asia	Pop_1
SI0282	USSR	Eastern Europe	Pop_1
SI0283	Egypt	Northern Africa	Pop_1
SI0284	Myanmar	Eastern Asia	Pop_2
SI0285	Myanmar	Eastern Asia	Pop_1
SI0286	Egypt	Northern Africa	Pop_1
SI0287	USSR	Eastern Europe	Pop_2
SI0289	Venezuela	Southern America	Pop_1
SI0291	Sri Lanka	Indian subcontinent	Pop_1
SI0294	Pakistan	Indian subcontinent	Pop_2
SI0295	Pakistan	Indian subcontinent	Pop_2
SI0296	India	Indian subcontinent	Pop_2
SI0297	India	Indian subcontinent	Pop_2
SI0300	Myanmar	Eastern Asia	Pop_1
SI0301	Myanmar	Eastern Asia	Pop_2
SI0303	Myanmar	Eastern Asia	Pop_2
SI0304	Jordan	Western Asia	Pop_1
SI0305	Turkey	Southern Europe	Pop_1
SI0308	Turkey	Southern Europe	Pop_1
SI0309	India	Indian subcontinent	Pop_1
SI0311	Japan	Eastern Asia	Pop_2
SI0312	Japan	Eastern Asia	Pop_2
SI0315	Ethiopia	Eastern Africa	Pop_1
SI0316	Somalia	Eastern Africa	Pop_2
SI0317	Afghanistan	Indian subcontinent	Pop_1
SI0322	Afghanistan	Indian subcontinent	Pop_2
SI0323	Afghanistan	Indian subcontinent	Pop_2
SI0326	Iraq	Western Asia	Pop_1
SI0329	Iraq	Western Asia	Pop_1
SI0331	India	Indian subcontinent	Pop_2
SI0332	Pakistan	Indian subcontinent	Pop_1
SI0333	Afghanistan	Indian subcontinent	Pop_1
SI0334	Afghanistan	Indian subcontinent	Pop_1
SI0340	Iran	Western Asia	Pop_1
SI0341	Iran	Western Asia	Pop_1
SI0343	Afghanistan	Indian subcontinent	Pop_2
SI0344	India	Indian subcontinent	Pop_1
SI0345	Afghanistan	Indian subcontinent	Pop_1
SI0346	Afghanistan	Indian subcontinent	Pop_1
SI0347	Afghanistan	Indian subcontinent	Pop_1
SI0350	Libya	Northern Africa	Pop_1
SI0351	Venezuela	Southern America	Pop_1
SI0352	Venezuela	Southern America	Pop_1
SI0354	Ethiopia	Eastern Africa	Pop_2
SI0356	Argentina	Southern America	Pop_1
SI0357	Argentina	Southern America	Pop_2
SI0363	Iran	Western Asia	Pop_1
SI0366	Mozambique	Eastern Africa	Pop_2
SI0370	Taiwan	Eastern Asia	Pop_1
SI0375	Japan	Eastern Asia	Pop_1
SI0376	Turkey	Southern Europe	Pop_1
SI0380	Turkey	Southern Europe	Pop_1
SI0382	Turkey	Southern Europe	Pop_1
SI0385	Turkey	Southern Europe	Pop_1
SI0386	Turkey	Southern Europe	Pop_1
SI0389	Turkey	Southern Europe	Pop_1
SI0390	Turkey	Southern Europe	Pop_1
SI0391	Turkey	Southern Europe	Pop_1
SI0393	Turkey	Southern Europe	Pop_1
SI0395	Turkey	Southern Europe	Pop_1
SI0400	Turkey	Southern Europe	Pop_1
SI0402	Turkey	Southern Europe	Pop_1
SI0403	Turkey	Southern Europe	Pop_1
SI0407	Turkey	Southern Europe	Pop_1
SI0409	Turkey	Southern Europe	Pop_1
SI0411	Turkey	Southern Europe	Pop_1
SI0412	Turkey	Southern Europe	Pop_1
SI0414	Turkey	Southern Europe	Pop_1
SI0415	Turkey	Southern Europe	Pop_1
SI0426	Greece	Southern Europe	Pop_1
SI0429	Greece	Southern Europe	Pop_1
SI0432	Greece	Southern Europe	Pop_1
SI0433	Greece	Southern Europe	Pop_1
SI0435	Greece	Southern Europe	Pop_1
SI0438	Turkey	Southern Europe	Pop_1
SI0439	Turkey	Southern Europe	Pop_1
SI0446	Turkey	Southern Europe	Pop_1
SI0447	Congo	Western Africa	Pop_1
SI0448	Congo	Western Africa	Pop_2
SI0449	Congo	Western Africa	Pop_2
SI0450	India	Indian subcontinent	Pop_2
SI0451	India	Indian subcontinent	Pop_2
SI0452	India	Indian subcontinent	Pop_2
SI0453	India	Indian subcontinent	Pop_2
SI0454	India	Indian subcontinent	Pop_2
SI0455	India	Indian subcontinent	Pop_2
SI0456	India	Indian subcontinent	Pop_2
SI0457	India	Indian subcontinent	Pop_2
SI0458	India	Indian subcontinent	Pop_2
SI0460	India	Indian subcontinent	Pop_2
SI0462	India	Indian subcontinent	Pop_2
SI0464	India	Indian subcontinent	Pop_2
SI0466	India	Indian subcontinent	Pop_2
SI0467	Mozambique	Eastern Africa	Pop_2
SI0471	Iran	Western Asia	Pop_1
SI0474	Iran	Western Asia	Pop_1
SI0476	Egypt	Northern Africa	Pop_1
SI0478	Egypt	Northern Africa	Pop_1
SI0481	Pakistan	Indian subcontinent	Pop_2
SI0487	Egypt	Northern Africa	Pop_1
SI0488	Egypt	Northern Africa	Pop_1
SI0489	Egypt	Northern Africa	Pop_1
SI0490	Egypt	Northern Africa	Pop_1
SI0493	Iran	Western Asia	Pop_1
SI0496	Iran	Western Asia	Pop_1
SI0501	Iran	Western Asia	Pop_1
SI0502	Iran	Western Asia	Pop_1
SI0503	Iran	Western Asia	Pop_1
SI0506	Israel	Western Asia	Pop_1
SI0510	India	Indian subcontinent	Pop_2
SI0512	Nigeria	Western Africa	Pop_2
SI0513	Iraq	Western Asia	Pop_1
SI0514	Iraq	Western Asia	Pop_1
SI0516	Syria	Western Asia	Pop_1
SI0518	S.America	Southern America	Pop_2
SI0519	Nicaragua	Southern America	Pop_1
SI0526	USA	Northern America	Pop_1
SI0528	USA	Northern America	Pop_1
SI0530	Argentina	Southern America	Pop_1
SI0533	Israel	Western Asia	Pop_1
SI0536	India	Indian subcontinent	Pop_1
SI0537	USSR	Eastern Europe	Pop_1
SI0538	USSR	Eastern Europe	Pop_1
SI0539	USSR	Eastern Europe	Pop_1
SI0542	USSR	Eastern Europe	Pop_1
SI0544	Turkey	Southern Europe	Pop_1
SI0547	Japan	Eastern Asia	Pop_1
SI0548	Japan	Eastern Asia	Pop_1
SI0549	Japan	Eastern Asia	Pop_1
SI0550	Japan	Eastern Asia	Pop_1
SI0552	Japan	Eastern Asia	Pop_1
SI0553	Japan	Eastern Asia	Pop_1
SI0554	Japan	Eastern Asia	Pop_1
SI0555	Japan	Eastern Asia	Pop_1
SI0556	Japan	Eastern Asia	Pop_1
SI0557	Pakistan	Indian subcontinent	Pop_1
SI0561	USSR	Eastern Europe	Pop_1
SI0564	USSR	Eastern Europe	Pop_1
SI0567	USSR	Eastern Europe	Pop_1
SI0568	USSR	Eastern Europe	Pop_1
SI0572	USSR	Eastern Europe	Pop_1
SI0573	USSR	Eastern Europe	Pop_1
SI0576	USA	Northern America	Pop_2
SI0579	USSR	Eastern Europe	Pop_1
SI0580	USSR	Eastern Europe	Pop_1
SI0581	USSR	Eastern Europe	Pop_1
SI0583	USSR	Eastern Europe	Pop_1
SI0584	USSR	Eastern Europe	Pop_1
SI0585	USSR	Eastern Europe	Pop_1
SI0590	USSR	Eastern Europe	Pop_2
SI0599	Mexico	Northern America	Pop_1
SI0601	Mexico	Northern America	Pop_1
SI0602	Mexico	Northern America	Pop_1
SI0603	Mexico	Northern America	Pop_2
SI0605	Mexico	Northern America	Pop_2
SI0606	Mexico	Northern America	Pop_1
SI0608	Korea	Eastern Asia	Pop_2
SI0613	USA	Northern America	Pop_1
SI0616	USA	Northern America	Pop_2
SI0617	USA	Northern America	Pop_2
SI0619	USA	Northern America	Pop_2
SI0623	USA	Northern America	Pop_1
SI0624	USA	Northern America	Pop_1
SI0626	USA	Northern America	Pop_1
SI0628	USA	Northern America	Pop_1
SI0631	USA	Northern America	Pop_1
SI0634	USA	Northern America	Pop_1
SI0638	USA	Northern America	Pop_2
SI0639	USA	Northern America	Pop_2
SI0640	USA	Northern America	Pop_2
SI0642	Israel	Western Asia	Pop_1
SI0646	Israel	Western Asia	Pop_2
SI0647	Pakistan	Indian subcontinent	Pop_2
SI0648	Israel	Western Asia	Pop_1
SI0649	Israel	Western Asia	Pop_1
SI0651	Israel	Western Asia	Pop_1
SI0654	India	Indian subcontinent	Pop_2
SI0655	India	Indian subcontinent	Pop_2
SI0656	India	Indian subcontinent	Pop_2
SI0657	India	Indian subcontinent	Pop_2
SI0662	Nepal	Indian subcontinent	Pop_2
SI0664	Nepal	Indian subcontinent	Pop_2
SI0666	Nepal	Indian subcontinent	Pop_2
SI0667	Nepal	Indian subcontinent	Pop_2
SI0668	Nepal	Indian subcontinent	Pop_2
SI0673	Nepal	Indian subcontinent	Pop_2
SI0681	Pakistan	Indian subcontinent	Pop_2
SI0682	Egypt	Northern Africa	Pop_1
SI0683	Israel	Western Asia	Pop_1
SI0684	USA	Northern America	Pop_1
SI0685	India	Indian subcontinent	Pop_1
SI0686	India	Indian subcontinent	Pop_2
SI0689	Italy	Southern Europe	Pop_2
SI0691	India	Indian subcontinent	Pop_2
SI0692	Guatemala	Southern America	Pop_1
SI0695	S.Korea	Eastern Asia	Pop_1
SI0697	Mexico	Northern America	Pop_2
SI0698	Mexico	Northern America	Pop_1
SI0700	Venezuela	Southern America	Pop_2
SI0702	Venezuela	Southern America	Pop_1
SI0711	Iran	Western Asia	Pop_1
SI0712	Iran	Western Asia	Pop_1
SI0715	Iran	Western Asia	Pop_1
SI0719	USSR	Eastern Europe	Pop_1
SI0722	Iran	Western Asia	Pop_1
SI0723	Afghanistan	Indian subcontinent	Pop_1
SI0725	Afghanistan	Indian subcontinent	Pop_1
SI0727	Afghanistan	Indian subcontinent	Pop_1
SI0728	Afghanistan	Indian subcontinent	Pop_1
SI0729	Pakistan	Indian subcontinent	Pop_2
SI0730	Pakistan	Indian subcontinent	Pop_2
SI0733	Pakistan	Indian subcontinent	Pop_2
SI0734	Pakistan	Indian subcontinent	Pop_2
SI0735	Pakistan	Indian subcontinent	Pop_2
SI0736	Pakistan	Indian subcontinent	Pop_2
SI0738	Pakistan	Indian subcontinent	Pop_2
SI0739	Pakistan	Indian subcontinent	Pop_2
SI0740	Pakistan	Indian subcontinent	Pop_2
SI0742	Pakistan	Indian subcontinent	Pop_2
SI0744	Pakistan	Indian subcontinent	Pop_2
SI0746	Pakistan	Indian subcontinent	Pop_2
SI0748	Pakistan	Indian subcontinent	Pop_2
SI0749	Pakistan	Indian subcontinent	Pop_2
SI0751	Pakistan	Indian subcontinent	Pop_2
SI0756	Pakistan	Indian subcontinent	Pop_2
SI0758	Pakistan	Indian subcontinent	Pop_1
SI0768	Nigeria	Western Africa	Pop_2
SI0769	Nigeria	Western Africa	Pop_2
SI0774	Nigeria	Western Africa	Pop_2
SI0778	Nigeria	Western Africa	Pop_2
SI0780	Nigeria	Western Africa	Pop_2
SI0781	Nigeria	Western Africa	Pop_2
SI0783	Nigeria	Western Africa	Pop_2
SI0785	Nigeria	Western Africa	Pop_2
SI0786	Nigeria	Western Africa	Pop_2
SI0788	Nigeria	Western Africa	Pop_2
SI0789	Nigeria	Western Africa	Pop_2
SI0790	Nigeria	Western Africa	Pop_1
SI0791	Nigeria	Western Africa	Pop_2
SI0792	Nigeria	Western Africa	Pop_2
SI0793	Nigeria	Western Africa	Pop_2
SI0794	Nigeria	Western Africa	Pop_2
SI0795	Nigeria	Western Africa	Pop_2
SI0797	China	Eastern Asia	Pop_1
SI0799	China	Eastern Asia	Pop_1
SI0800	China	Eastern Asia	Pop_1
SI0801	China	Eastern Asia	Pop_1
SI0802	China	Eastern Asia	Pop_1
SI0804	China	Eastern Asia	Pop_1
SI0805	China	Eastern Asia	Pop_1
SI0806	China	Eastern Asia	Pop_1
SI0807	Sudan	Eastern Africa	Pop_2
SI0809	Sudan	Eastern Africa	Pop_2
SI0810	Sudan	Eastern Africa	Pop_2
SI0811	Sudan	Eastern Africa	Pop_2
SI0812	Thailand	Eastern Asia	Pop_2
SI0813	Thailand	Eastern Asia	Pop_2
SI0814	Thailand	Eastern Asia	Pop_2
SI0815	S.Korea	Eastern Asia	Pop_1
SI0816	S.Korea	Eastern Asia	Pop_1
SI0818	S.Korea	Eastern Asia	Pop_1
SI0821	S.Korea	Eastern Asia	Pop_1
SI0822	S.Korea	Eastern Asia	Pop_1
SI0823	S.Korea	Eastern Asia	Pop_1
SI0824	S.Korea	Eastern Asia	Pop_1
SI0825	S.Korea	Eastern Asia	Pop_1
SI0826	S.Korea	Eastern Asia	Pop_1
SI0828	S.Korea	Eastern Asia	Pop_1
SI0829	S.Korea	Eastern Asia	Pop_1
SI0830	S.Korea	Eastern Asia	Pop_1
SI0831	S.Korea	Eastern Asia	Pop_1
SI0833	S.Korea	Eastern Asia	Pop_1
SI0834	S.Korea	Eastern Asia	Pop_1
SI0837	S.Korea	Eastern Asia	Pop_1
SI0838	S.Korea	Eastern Asia	Pop_1
SI0841	S.Korea	Eastern Asia	Pop_1
SI0851	S.Korea	Eastern Asia	Pop_1
SI0852	S.Korea	Eastern Asia	Pop_1
SI0853	China	Eastern Asia	Pop_1
SI0857	S.Korea	Eastern Asia	Pop_1
SI0859	S.Korea	Eastern Asia	Pop_1
SI0861	S.Korea	Eastern Asia	Pop_1
SI0862	Sudan	Eastern Africa	Pop_2
SI0863	Sudan	Eastern Africa	Pop_2
SI0866	Sudan	Eastern Africa	Pop_2
SI0871	Sudan	Eastern Africa	Pop_2
SI0880	Sudan	Eastern Africa	Pop_2
SI0881	Sudan	Eastern Africa	Pop_2
SI0884	Sudan	Eastern Africa	Pop_2
SI0886	Sudan	Eastern Africa	Pop_2
SI0888	Sudan	Eastern Africa	Pop_2
SI0891	Sudan	Eastern Africa	Pop_2
SI0895	Sudan	Eastern Africa	Pop_2
SI0899	Sudan	Eastern Africa	Pop_2
SI0912	Sudan	Eastern Africa	Pop_2
SI0914	Sudan	Eastern Africa	Pop_2
SI0921	Sudan	Eastern Africa	Pop_2
SI0923	Sudan	Eastern Africa	Pop_2
SI0924	Sudan	Eastern Africa	Pop_2
SI0926	Sudan	Eastern Africa	Pop_2
SI0933	Sudan	Eastern Africa	Pop_2
SI0937	Sudan	Eastern Africa	Pop_2
SI0943	Sudan	Eastern Africa	Pop_2
SI0946	Sudan	Eastern Africa	Pop_2
SI0950	Sudan	Eastern Africa	Pop_2
SI0954	Sudan	Eastern Africa	Pop_2
SI0955	Sudan	Eastern Africa	Pop_2
SI0958	Sudan	Eastern Africa	Pop_2
SI0960	Sudan	Eastern Africa	Pop_2
SI0961	Sudan	Eastern Africa	Pop_2
SI0964	USA	Northern America	Pop_2
SI0966	Sudan	Eastern Africa	Pop_2
SI0968	Sudan	Eastern Africa	Pop_2
SI0969	Sudan	Eastern Africa	Pop_2
SI0972	Sudan	Eastern Africa	Pop_2
SI0973	Sudan	Eastern Africa	Pop_2
SI0975	Sudan	Eastern Africa	Pop_2
SI0981	Sudan	Eastern Africa	Pop_2
SI0982	Sudan	Eastern Africa	Pop_2
SI0986	Sudan	Eastern Africa	Pop_2
SI0987	Sudan	Eastern Africa	Pop_2
SI0990	Sudan	Eastern Africa	Pop_2
SI0992	Sudan	Eastern Africa	Pop_2
SI0993	Sudan	Eastern Africa	Pop_2
SI0997	Sudan	Eastern Africa	Pop_2
SI1000	Sudan	Eastern Africa	Pop_2
SI1003	Sudan	Eastern Africa	Pop_2
SI1004	Sudan	Eastern Africa	Pop_2
SI1005	Sudan	Eastern Africa	Pop_2
SI1007	Sudan	Eastern Africa	Pop_2
SI1010	Sudan	Eastern Africa	Pop_2
SI1012	Sudan	Eastern Africa	Pop_1
SI1013	Sudan	Eastern Africa	Pop_2
SI1014	Sudan	Eastern Africa	Pop_2
SI1015	Sudan	Eastern Africa	Pop_2
SI1018	Sudan	Eastern Africa	Pop_1
SI1021	Sudan	Eastern Africa	Pop_2
SI1026	Sudan	Eastern Africa	Pop_2
SI1027	Sudan	Eastern Africa	Pop_2
SI1029	Sudan	Eastern Africa	Pop_2
SI1030	Sudan	Eastern Africa	Pop_1
SI1031	Sudan	Eastern Africa	Pop_2
SI1033	Sudan	Eastern Africa	Pop_2
SI1035	Sudan	Eastern Africa	Pop_2
SI1036	Sudan	Eastern Africa	Pop_2
SI1046	China	Eastern Asia	Pop_1
SI1047	China	Eastern Asia	Pop_1
SI1048	China	Eastern Asia	Pop_1
SI1049	China	Eastern Asia	Pop_1
SI1054	Mexico	Northern America	Pop_1
SI1055	Mexico	Northern America	Pop_1
SI1056	Mexico	Northern America	Pop_1
SI1058	USA	Northern America	Pop_1
SI1065	USA	Northern America	Pop_1
SI1066	USA	Northern America	Pop_1
SI1069	USA	Northern America	Pop_1
SI1077	USA	Northern America	Pop_1
SI1082	USA	Northern America	Pop_1
SI1114	USA	Northern America	Pop_1
SI1126	USA	Northern America	Pop_1
SI1129	China	Eastern Asia	Pop_1
SI1134	Nepal	Indian subcontinent	Pop_2
SI1136	USA	Northern America	Pop_2
